# Supplementary material for: The ability of artificial intelligence tools to formulate orthopaedic clinical decisions in comparison to human clinicians: An analysis of ChatGPT 3.5, ChatGPT 4, and Bard
Source: J Orthop. 2023 Dec 1;50:1–7. doi: 10.1016/j.jor.2023.11.063 (PMC10749221; doi:10.1016/j.jor.2023.11.063)
Supplement: Multimedia component 1 [file mmc1.zip]

Archive with 4 entries (4 files):
- Supplementary Files/Supplementary 1 - ChatGPT 3.5 Transcripts.docx
- Supplementary Files/Supplementary 2 - ChatGPT 4 Transcripts.docx
- Supplementary Files/Supplementary 3 - Bard Transcripts.docx
- Supplementary Files/Supplementary 4 - Imaging Descriptors.docx
